# Supplementary material for: Controlled Experiments Reveal Moderate, Nonlinear Relationships Between eDNA Concentration and Fish Biomass in Three Freshwater Species of Monitoring Relevance
Source: Ecol Evol. 2026 Feb 17;16(2):e73129. doi: 10.1002/ece3.73129 (PMC12912921; doi:10.1002/ece3.73129)
Supplement: Supplementary file 2 — Data S1: ece373129‐sup‐0002‐DataS2.csv. [file ECE3-16-e73129-s001.csv]

	species	tank	trial	replicate	Cq	day	individuals	biomass	volume
1	Lepomis	A	T0	Cq_r1	0	1	0	0	1330
2	Lepomis	A	T0	Cq_r2	0	1	0	0	1330
3	Lepomis	A	T0	Cq_r3	0	1	0	0	1330
4	Lepomis	A	T1	Cq_r1	32.79	3	2	75	1330
5	Lepomis	A	T1	Cq_r2	33.22	3	2	75	1330
6	Lepomis	A	T1	Cq_r3	33.15	3	2	75	1330
7	Lepomis	A	T2	Cq_r1	34.36	5	4	123.4	1330
8	Lepomis	A	T2	Cq_r2	34.6	5	4	123.4	1330
9	Lepomis	A	T2	Cq_r3	34.45	5	4	123.4	1330
10	Lepomis	A	T3	Cq_r1	31.72	7	6	159.9	1330
11	Lepomis	A	T3	Cq_r2	31.55	7	6	159.9	1330
12	Lepomis	A	T3	Cq_r3	31.27	7	6	159.9	1330
13	Lepomis	A	T4	Cq_r1	31.48	9	8	209.6	1330
14	Lepomis	A	T4	Cq_r2	31.19	9	8	209.6	1330
15	Lepomis	A	T4	Cq_r3	31.23	9	8	209.6	1330
16	Lepomis	A	T5	Cq_r1	31.53	11	10	247	1330
17	Lepomis	A	T5	Cq_r2	31.44	11	10	247	1330
18	Lepomis	A	T5	Cq_r3	31.46	11	10	247	1330
19	Lepomis	A	T6	Cq_r1	31.19	13	12	283	1330
20	Lepomis	A	T6	Cq_r2	31.17	13	12	283	1330
21	Lepomis	A	T6	Cq_r3	31.02	13	12	283	1330
22	Lepomis	B	T0	Cq_r1	0	1	0	0	1330
23	Lepomis	B	T0	Cq_r2	0	1	0	0	1330
24	Lepomis	B	T0	Cq_r3	0	1	0	0	1330
25	Lepomis	B	T1	Cq_r1	33.39	3	2	56	1330
26	Lepomis	B	T1	Cq_r2	32.9	3	2	56	1330
27	Lepomis	B	T1	Cq_r3	34.25	3	2	56	1330
28	Lepomis	B	T2	Cq_r1	30.85	5	4	116.7	1330
29	Lepomis	B	T2	Cq_r2	30.86	5	4	116.7	1330
30	Lepomis	B	T2	Cq_r3	30.98	5	4	116.7	1330
31	Lepomis	B	T3	Cq_r1	32.97	7	6	144.9	1330
32	Lepomis	B	T3	Cq_r2	32.88	7	6	144.9	1330
33	Lepomis	B	T3	Cq_r3	33.36	7	6	144.9	1330
34	Lepomis	B	T4	Cq_r1	30.38	9	8	199.2	1330
35	Lepomis	B	T4	Cq_r2	30.19	9	8	199.2	1330
36	Lepomis	B	T4	Cq_r3	30.39	9	8	199.2	1330
37	Lepomis	B	T5	Cq_r1	32.01	11	10	240.4	1330
38	Lepomis	B	T5	Cq_r2	32.05	11	10	240.4	1330
39	Lepomis	B	T5	Cq_r3	31.81	11	10	240.4	1330
40	Lepomis	B	T6	Cq_r1	30.79	13	12	278.8	1330
41	Lepomis	B	T6	Cq_r2	31.01	13	12	278.8	1330
42	Lepomis	B	T6	Cq_r3	30.84	13	12	278.8	1330
43	Lepomis	C	T0	Cq_r1	0	1	0	0	1330
44	Lepomis	C	T0	Cq_r2	0	1	0	0	1330
45	Lepomis	C	T0	Cq_r3	0	1	0	0	1330
46	Lepomis	C	T1	Cq_r1	31.72	3	2	73.4	1330
47	Lepomis	C	T1	Cq_r2	31.66	3	2	73.4	1330
48	Lepomis	C	T1	Cq_r3	31.56	3	2	73.4	1330
49	Lepomis	C	T2	Cq_r1	32.42	5	4	119.5	1330
50	Lepomis	C	T2	Cq_r2	32.24	5	4	119.5	1330
51	Lepomis	C	T2	Cq_r3	33.02	5	4	119.5	1330
52	Lepomis	C	T3	Cq_r1	33.08	7	6	152.7	1330
53	Lepomis	C	T3	Cq_r2	31.44	7	6	152.7	1330
54	Lepomis	C	T3	Cq_r3	32.3	7	6	152.7	1330
55	Lepomis	C	T4	Cq_r1	30.19	9	8	206.2	1330
56	Lepomis	C	T4	Cq_r2	30.12	9	8	206.2	1330
57	Lepomis	C	T4	Cq_r3	30.12	9	8	206.2	1330
58	Lepomis	C	T5	Cq_r1	32.75	11	10	240.6	1330
59	Lepomis	C	T5	Cq_r2	32.52	11	10	240.6	1330
60	Lepomis	C	T5	Cq_r3	32.52	11	10	240.6	1330
61	Lepomis	C	T6	Cq_r1	31.99	13	12	274.1	1330
62	Lepomis	C	T6	Cq_r2	31.88	13	12	274.1	1330
63	Lepomis	C	T6	Cq_r3	32.03	13	12	274.1	1330
64	Pseudorasbora	A	T0	Cq_r1	0	1	0	0	310
65	Pseudorasbora	A	T0	Cq_r2	0	1	0	0	310
66	Pseudorasbora	A	T0	Cq_r3	0	1	0	0	310
67	Pseudorasbora	A	T1	Cq_r1	34.15	3	2	11.9	310
68	Pseudorasbora	A	T1	Cq_r2	33.58	3	2	11.9	310
69	Pseudorasbora	A	T1	Cq_r3	32.76	3	2	11.9	310
70	Pseudorasbora	A	T2	Cq_r1	33.07	5	4	20.5	310
71	Pseudorasbora	A	T2	Cq_r2	32.46	5	4	20.5	310
72	Pseudorasbora	A	T2	Cq_r3	32.66	5	4	20.5	310
73	Pseudorasbora	A	T3	Cq_r1	31.84	7	6	31.2	310
74	Pseudorasbora	A	T3	Cq_r2	32.92	7	6	31.2	310
75	Pseudorasbora	A	T3	Cq_r3	31.2	7	6	31.2	310
76	Pseudorasbora	A	T4	Cq_r1	31.29	9	8	38.5	310
77	Pseudorasbora	A	T4	Cq_r2	31.4	9	8	38.5	310
78	Pseudorasbora	A	T4	Cq_r3	31.57	9	8	38.5	310
79	Pseudorasbora	A	T5	Cq_r1	30.73	11	10	44.2	310
80	Pseudorasbora	A	T5	Cq_r2	30.52	11	10	44.2	310
81	Pseudorasbora	A	T5	Cq_r3	31.43	11	10	44.2	310
82	Pseudorasbora	A	T6	Cq_r1	32.35	13	12	48.6	310
83	Pseudorasbora	A	T6	Cq_r2	31.36	13	12	48.6	310
84	Pseudorasbora	A	T6	Cq_r3	31.16	13	12	48.6	310
85	Pseudorasbora	B	T0	Cq_r1	0	1	0	0	310
86	Pseudorasbora	B	T0	Cq_r2	0	1	0	0	310
87	Pseudorasbora	B	T0	Cq_r3	0	1	0	0	310
88	Pseudorasbora	B	T1	Cq_r1	33.18	3	2	8.6	310
89	Pseudorasbora	B	T1	Cq_r2	33.21	3	2	8.6	310
90	Pseudorasbora	B	T1	Cq_r3	33.14	3	2	8.6	310
91	Pseudorasbora	B	T2	Cq_r1	30.24	5	4	22.7	310
92	Pseudorasbora	B	T2	Cq_r2	30.1	5	4	22.7	310
93	Pseudorasbora	B	T2	Cq_r3	29.5	5	4	22.7	310
94	Pseudorasbora	B	T3	Cq_r1	31.1	7	6	30.6	310
95	Pseudorasbora	B	T3	Cq_r2	31.16	7	6	30.6	310
96	Pseudorasbora	B	T3	Cq_r3	30.89	7	6	30.6	310
97	Pseudorasbora	B	T4	Cq_r1	30.53	9	8	37.4	310
98	Pseudorasbora	B	T4	Cq_r2	30.48	9	8	37.4	310
99	Pseudorasbora	B	T4	Cq_r3	30.41	9	8	37.4	310
100	Pseudorasbora	B	T5	Cq_r1	31.14	11	10	42.1	310
101	Pseudorasbora	B	T5	Cq_r2	30.82	11	10	42.1	310
102	Pseudorasbora	B	T5	Cq_r3	31.34	11	10	42.1	310
103	Pseudorasbora	B	T6	Cq_r1	30.8	13	12	47.5	310
104	Pseudorasbora	B	T6	Cq_r2	30.68	13	12	47.5	310
105	Pseudorasbora	B	T6	Cq_r3	30.65	13	12	47.5	310
106	Pseudorasbora	C	T0	Cq_r1	0	1	0	0	310
107	Pseudorasbora	C	T0	Cq_r2	0	1	0	0	310
108	Pseudorasbora	C	T0	Cq_r3	0	1	0	0	310
109	Pseudorasbora	C	T1	Cq_r1	34.66	3	2	9.6	310
110	Pseudorasbora	C	T1	Cq_r2	34.48	3	2	9.6	310
111	Pseudorasbora	C	T1	Cq_r3	35.19	3	2	9.6	310
112	Pseudorasbora	C	T2	Cq_r1	31.11	5	4	20.4	310
113	Pseudorasbora	C	T2	Cq_r2	30.7	5	4	20.4	310
114	Pseudorasbora	C	T2	Cq_r3	31.96	5	4	20.4	310
115	Pseudorasbora	C	T3	Cq_r1	30.77	7	6	31.6	310
116	Pseudorasbora	C	T3	Cq_r2	30.58	7	6	31.6	310
117	Pseudorasbora	C	T3	Cq_r3	31.28	7	6	31.6	310
118	Pseudorasbora	C	T4	Cq_r1	32.64	9	8	38	310
119	Pseudorasbora	C	T4	Cq_r2	31.33	9	8	38	310
120	Pseudorasbora	C	T4	Cq_r3	32.19	9	8	38	310
121	Pseudorasbora	C	T5	Cq_r1	31.97	11	10	42.1	310
122	Pseudorasbora	C	T5	Cq_r2	32.38	11	10	42.1	310
123	Pseudorasbora	C	T5	Cq_r3	32.37	11	10	42.1	310
124	Pseudorasbora	C	T6	Cq_r1	31.36	13	12	47.7	310
125	Pseudorasbora	C	T6	Cq_r2	30.94	13	12	47.7	310
126	Pseudorasbora	C	T6	Cq_r3	31.25	13	12	47.7	310
127	Squalius	A	T0	Cq_r1	0	1	0	0	1330
128	Squalius	A	T0	Cq_r2	0	1	0	0	1330
129	Squalius	A	T0	Cq_r3	0	1	0	0	1330
130	Squalius	A	T1	Cq_r1	31.24	3	2	149.6	1330
131	Squalius	A	T1	Cq_r2	31.1	3	2	149.6	1330
132	Squalius	A	T1	Cq_r3	31.37	3	2	149.6	1330
133	Squalius	A	T2	Cq_r1	29.62	5	4	303.4	1330
134	Squalius	A	T2	Cq_r2	29.49	5	4	303.4	1330
135	Squalius	A	T2	Cq_r3	29.27	5	4	303.4	1330
136	Squalius	A	T3	Cq_r1	29.32	7	6	467	1330
137	Squalius	A	T3	Cq_r2	29.04	7	6	467	1330
138	Squalius	A	T3	Cq_r3	29.15	7	6	467	1330
139	Squalius	A	T4	Cq_r1	30.57	9	8	637.1	1330
140	Squalius	A	T4	Cq_r2	30.21	9	8	637.1	1330
141	Squalius	A	T4	Cq_r3	29.74	9	8	637.1	1330
142	Squalius	A	T5	Cq_r1	27.64	11	10	817	1330
143	Squalius	A	T5	Cq_r2	27.32	11	10	817	1330
144	Squalius	A	T5	Cq_r3	27.12	11	10	817	1330
145	Squalius	A	T6	Cq_r1	29.17	13	12	1022.9	1330
146	Squalius	A	T6	Cq_r2	28.72	13	12	1022.9	1330
147	Squalius	A	T6	Cq_r3	28.26	13	12	1022.9	1330
148	Squalius	B	T0	Cq_r1	0	1	0	0	1330
149	Squalius	B	T0	Cq_r2	0	1	0	0	1330
150	Squalius	B	T0	Cq_r3	0	1	0	0	1330
151	Squalius	B	T1	Cq_r1	30.65	3	2	180.2	1330
152	Squalius	B	T1	Cq_r2	30.77	3	2	180.2	1330
153	Squalius	B	T1	Cq_r3	31.79	3	2	180.2	1330
154	Squalius	B	T2	Cq_r1	29.34	5	4	368.3	1330
155	Squalius	B	T2	Cq_r2	29.28	5	4	368.3	1330
156	Squalius	B	T2	Cq_r3	29.22	5	4	368.3	1330
157	Squalius	B	T3	Cq_r1	28.4	7	6	508.9	1330
158	Squalius	B	T3	Cq_r2	28.35	7	6	508.9	1330
159	Squalius	B	T3	Cq_r3	28.17	7	6	508.9	1330
160	Squalius	B	T4	Cq_r1	27.55	9	8	647.2	1330
161	Squalius	B	T4	Cq_r2	28	9	8	647.2	1330
162	Squalius	B	T4	Cq_r3	27.61	9	8	647.2	1330
163	Squalius	B	T5	Cq_r1	27.92	11	10	815.2	1330
164	Squalius	B	T5	Cq_r2	29.21	11	10	815.2	1330
165	Squalius	B	T5	Cq_r3	28.24	11	10	815.2	1330
166	Squalius	B	T6	Cq_r1	26.02	13	12	1041.1	1330
167	Squalius	B	T6	Cq_r2	26.02	13	12	1041.1	1330
168	Squalius	B	T6	Cq_r3	25.67	13	12	1041.1	1330
169	Squalius	C	T0	Cq_r1	0	1	0	0	1330
170	Squalius	C	T0	Cq_r2	0	1	0	0	1330
171	Squalius	C	T0	Cq_r3	0	1	0	0	1330
172	Squalius	C	T1	Cq_r1	30.06	3	2	148.6	1330
173	Squalius	C	T1	Cq_r2	29.64	3	2	148.6	1330
174	Squalius	C	T1	Cq_r3	29.36	3	2	148.6	1330
175	Squalius	C	T2	Cq_r1	28.71	5	4	318.7	1330
176	Squalius	C	T2	Cq_r2	28.46	5	4	318.7	1330
177	Squalius	C	T2	Cq_r3	28.52	5	4	318.7	1330
178	Squalius	C	T3	Cq_r1	27.13	7	6	481.5	1330
179	Squalius	C	T3	Cq_r2	27.44	7	6	481.5	1330
180	Squalius	C	T3	Cq_r3	27.26	7	6	481.5	1330
181	Squalius	C	T4	Cq_r1	26.93	9	8	673	1330
182	Squalius	C	T4	Cq_r2	26.66	9	8	673	1330
183	Squalius	C	T4	Cq_r3	26.77	9	8	673	1330
184	Squalius	C	T5	Cq_r1	26.23	11	10	805.6	1330
185	Squalius	C	T5	Cq_r2	25.37	11	10	805.6	1330
186	Squalius	C	T5	Cq_r3	26.06	11	10	805.6	1330
187	Squalius	C	T6	Cq_r1	25.89	13	12	991	1330
188	Squalius	C	T6	Cq_r2	26.2	13	12	991	1330
189	Squalius	C	T6	Cq_r3	26.19	13	12	991	1330
